# Supplementary material for: Paeoniflorin alleviates CKD-associated constipation by modulating TPH1/AHR-related signaling and suppressing NLRP3/GSDMD-mediated pyroptosis
Source: Front Pharmacol. 2026 Jul 10;17:1844043. doi: 10.3389/fphar.2026.1844043 (PMC13396008; doi:10.3389/fphar.2026.1844043)
Supplement: Supplementary file 2 [file DataSheet1.zip]

Archive with 21 entries (18 files):
- IDO/
- IDO/IDO1/
- IDO/IDO1/1-t.Tif
- IDO/IDO1/1.Tif
- IDO/IDO1/1副本.tif
- IDO/IDO1/2-t.Tif
- IDO/IDO1/2.Tif
- IDO/IDO1/2副本.tif
- IDO/IDO1/3-t.Tif
- IDO/IDO1/3.Tif
- IDO/IDO1/3副本.tif
- IDO/β-actin/
- IDO/β-actin/1-t.Tif
- IDO/β-actin/1.Tif
- IDO/β-actin/1副本.tif
- IDO/β-actin/2-t.Tif
- IDO/β-actin/2.Tif
- IDO/β-actin/2副本.tif
- IDO/β-actin/3-t.Tif
- IDO/β-actin/3.Tif
- IDO/β-actin/3副本.tif
