# Supplementary material for: Paeoniflorin alleviates CKD-associated constipation by modulating TPH1/AHR-related signaling and suppressing NLRP3/GSDMD-mediated pyroptosis
Source: Front Pharmacol. 2026 Jul 10;17:1844043. doi: 10.3389/fphar.2026.1844043 (PMC13396008; doi:10.3389/fphar.2026.1844043)
Supplement: Supplementary file 4 [file DataSheet2.zip]

Archive with 41 entries (36 files):
- 原图2/
- 原图2/AHR/
- 原图2/AHR/1-t.Tif
- 原图2/AHR/1.Tif
- 原图2/AHR/1副本.tif
- 原图2/AHR/2-t.Tif
- 原图2/AHR/2.Tif
- 原图2/AHR/2副本.tif
- 原图2/AHR/3-t.Tif
- 原图2/AHR/3.Tif
- 原图2/AHR/3副本.tif
- 原图2/Occludin/
- 原图2/Occludin/1-t.Tif
- 原图2/Occludin/1.Tif
- 原图2/Occludin/1副本.tif
- 原图2/Occludin/2-t.Tif
- 原图2/Occludin/2.Tif
- 原图2/Occludin/2副本.tif
- 原图2/Occludin/3-t.Tif
- 原图2/Occludin/3.Tif
- 原图2/Occludin/3副本.tif
- 原图2/TPH1/
- 原图2/TPH1/1-t.Tif
- 原图2/TPH1/1.Tif
- 原图2/TPH1/1副本.tif
- 原图2/TPH1/2-t.Tif
- 原图2/TPH1/2.Tif
- 原图2/TPH1/2副本.tif
- 原图2/TPH1/3-t.Tif
- 原图2/TPH1/3.Tif
- 原图2/TPH1/3副本.tif
- 原图2/β-actin/
- 原图2/β-actin/1-t.Tif
- 原图2/β-actin/1.Tif
- 原图2/β-actin/1副本.tif
- 原图2/β-actin/2-t.Tif
- 原图2/β-actin/2.Tif
- 原图2/β-actin/2副本.tif
- 原图2/β-actin/3-t.Tif
- 原图2/β-actin/3.Tif
- 原图2/β-actin/3副本.tif
